# Supplementary material for: Cross‐Strand Chimeric RNA Signature Predicts Prognosis and Identifies Tumor Immune Microenvironment Associations in Gastric Cancer
Source: Hum Mutat. 2026 Jun 17;2026:4428673. doi: 10.1155/humu/4428673 (PMC13276290; doi:10.1155/humu/4428673)
Supplement: Supplementary file 2 — Supporting Information 2 Table S1: The siRNA sequences used for cscR‐819 knockdown. [file HUMU-2026-4428673-s002.xlsx]

## Sheet: Supplementary Table S1
Supplementary Table S1. siRNA sequences used in this study (all siRNAs synthesised by Beijing Xianghong Biotechnology Co., Beijing, China; final transfection concentration 50 nM in HGC-27 cells; jetPRIME® reagent, Polyplus).
Name	Target	Strand	Sequence (5′→ 3′)	Length (nt)	GC %	Notes
si-cscR-819	cscR-819 cross-strand junction	sense	CUGACGUGUUGUCACAAAAdTdT	19 + 2	42 %	Junction-spanning design (5′ of sense aligns with the C immediately upstream of the strand-fusion site reported in Figure 6C); BLASTn against the human transcriptome confirmed no perfect match outside the cscR-819 junction.
si-cscR-819	cscR-819 cross-strand junction	antisense	UUUUGUGACAACACGUCAGdTdT	19 + 2	42 %	Reverse complement of sense strand; antisense (guide) loaded into RISC.
si-ctrl (NC)	non-targeting (scrambled control)	sense	UUCUCCGAACGUGUCACGUdTdT	19 + 2	53 %	Universal negative-control siRNA (Beijing Xianghong / GenePharma standard NC); no significant homology to human, mouse, or rat transcriptomes (manufacturer-validated, also confirmed by BLASTn).
si-ctrl (NC)	non-targeting (scrambled control)	antisense	ACGUGACACGUUCGGAGAAdTdT	19 + 2	53 %	Reverse complement of NC sense strand.
Notation: Lower-case "dTdT" denotes a 2-nucleotide deoxythymidine 3′ overhang on each strand, the standard duplex format for chemically synthesised siRNAs (Tuschl rules). GC % is calculated over the 19-nt RNA core, excluding the dTdT overhang. The si-cscR-819 sense strand is the same polarity as the cscR-819 transcript across the cross-strand junction shown in Figure 6C; antisense (guide) is load…
