# Supplementary material for: Cross‐Strand Chimeric RNA Signature Predicts Prognosis and Identifies Tumor Immune Microenvironment Associations in Gastric Cancer
Source: Hum Mutat. 2026 Jun 17;2026:4428673. doi: 10.1155/humu/4428673 (PMC13276290; doi:10.1155/humu/4428673)
Supplement: Supplementary file 3 — Supporting Information 3 Table S2: Detailed genomic annotations for the six cscRNA‐enriched prognostic regions, including overlapping genes and neighboring regulatory elements. [file HUMU-2026-4428673-s003.xlsx]

## Sheet: Supplementary Table S2
Supplementary Table S2. Genomic annotations of the six cscRNA-enriched prognostic genomic regions (GRCh38 / GENCODE v44).
Region_ID	Coordinates_(GRCh38)	Chromosome	Start	End	Width_(bp)	Cytoband	Overlapping_protein_coding_genes	Overlapping_non_coding_RNAs	Nearest_protein_coding_gene	Distance_to_nearest_PC_TSS_(bp,_signed)	Strand	Nearest_any_gene	Nearest_any_gene_biotype	Distance_to_nearest_any_TSS_(bp,_signed)	Genomic_context	Reported_GC_relevance_(seed_curation)	Notes
R1	chr18:9393455-9398455	chr18	9393455	9398455	5000	18p11.22	TWSG1	(none)	TWSG1	-61188	+	ENSG00000287509	lncRNA	-60686	exonic (protein-coding)	TWSG1: BMP antagonist; reported up-regulated in gastric cancer and associated with EMT/invasion (PMID:30662459, PMID:34950144).
R2	chr14:19671069-19676069	chr14	19671069	19676069	5000	14q11.2	(none)	ENSG00000273639; ENSG00000257493	OR11H2	40314	-	ENSG00000257884	transcribed_processed_pseudogene	4268	overlap non-coding gene	No protein-coding gene with established gastric-cancer literature directly overlaps this 5-kb region; potential regulatory function may involve nearest-gene effects, non-coding RNA species, or chromatin-architectural roles, requiring dedicated follow-up.
R3	chr12:34507767-34512767	chr12	34507767	34512767	5000	12p11.1	(none)	(none)	ALG10	-487799	+	AK6P1	processed_pseudogene	-260786	intergenic, gene-distal / gene-desert	No protein-coding gene with established gastric-cancer literature directly overlaps this 5-kb region; potential regulatory function may involve nearest-gene effects, non-coding RNA species, or chromatin-architectural roles, requiring dedicated follow-up.
R4	chr6:93205051-93210051	chr6	93205051	93210051	5000	6q16.1	(none)	(none)	EPHA7	212136	-	COPS5P1	processed_pseudogene	-114791	intergenic, gene-distal / gene-desert	No protein-coding gene with established gastric-cancer literature directly overlaps this 5-kb region; potential regulatory function may involve nearest-gene effects, non-coding RNA species, or chromatin-architectural roles, requiring dedicated follow-up.
R5	chr3:24337464-24342464	chr3	24337464	24342464	5000	3p24.2	THRB	(none)	THRB	155792	-	RPL31P20	processed_pseudogene	90784	intronic (protein-coding)	THRB: Thyroid hormone receptor beta; tumor-suppressor candidate frequently silenced by promoter hyper-methylation in gastric and other GI cancers (PMID:19435920, PMID:32509031).
R6	chr15:3039357-3044357	chr15	3039357	3044357	5000	15p13	(none)	(none)	GOLGA6L6	17499943	-	ENSG00000215567	unprocessed_pseudogene	16836698	intergenic, gene-distal / gene-desert	No protein-coding gene with established gastric-cancer literature directly overlaps this 5-kb region; potential regulatory function may involve nearest-gene effects, non-coding RNA species, or chromatin-architectural roles, requiring dedicated follow-up.	Located in the heterochromatic p-arm of chr15; reads in this region passed the standard alignment quality and uniqueness filters applied genome-wide.
Notes: Coordinates are 1-based, inclusive (GRCh38). Cytoband from UCSC cytoBand.txt (GRCh38). Overlapping genes and TSS distances were computed against GENCODE v44 basic annotation; nearest TSS distance is signed (positive value = TSS downstream of region midpoint). The 5-kb region width corresponds to the genome-wide bin size used for cscRNA-enriched region aggregation as described in the Method…
