# Supplementary material for: Cross‐Strand Chimeric RNA Signature Predicts Prognosis and Identifies Tumor Immune Microenvironment Associations in Gastric Cancer
Source: Hum Mutat. 2026 Jun 17;2026:4428673. doi: 10.1155/humu/4428673 (PMC13276290; doi:10.1155/humu/4428673)
Supplement: Supplementary file 4 — Supporting Information 4 Table S3: The sensitivity analysis of the prognostic risk score under the stricter univariate screening threshold (p < 0.05). [file HUMU-2026-4428673-s004.xlsx]

## Sheet: Supplementary Table S3
Supplementary Table S3. Sensitivity analysis of the cscRNA-based prognostic risk model under alternative univariate Cox screening thresholds (TCGA-STAD, n = 307 patients with complete overall survival data).
Parameter	Main analysis	Sensitivity analysis
Screening thresholds and candidate-region pool
Univariate Cox screening P-value cutoff	P < 0.10	P < 0.05
Candidate cscRNA-enriched regions retained	23	12
Regions used to compute the risk score	6 (top by P-value)	12 (all candidates)
Region-set relationship	—	Includes all 6 main-analysis regions plus 6 additional regions (univariate Cox 0.022 ≤ P ≤ 0.049)
Patient stratification
Risk-stratification rule	Median risk-score split	Median risk-score split
Low-risk patients, n	153	153
High-risk patients, n	154	154
Survival outcomes (Kaplan–Meier and univariate Cox)
Median overall survival, low-risk group (months)	69.0	64.7
Median overall survival, high-risk group (months)	18.9	19.5
Univariate Cox hazard ratio (95% CI)	2.54 (1.70–3.77)	2.42 (1.62–3.62)
Log-rank P-value	9.42 × 10⁻⁵	3.18 × 10⁻⁴
Multivariable Cox regression (adjusted)
Risk-score hazard ratio, multivariable (95% CI)	2.86 (1.88–4.34)	2.71 (1.78–4.13)
Multivariable Cox P-value	8.31 × 10⁻⁷	3.16 × 10⁻⁶
Time-dependent receiver-operating-characteristic AUC
1-year AUC	0.670	0.652
3-year AUC	0.640	0.625
5-year AUC	0.636	0.607
Mean time-dependent AUC (1-, 3-, 5-year)	0.649	0.628
ᵃ Multivariable Cox proportional-hazards model adjusted for age (continuous, Z-standardised), gender (male vs female), AJCC tumour stage (advanced [III–IV] vs early [I–II]), and histological grade (G3 vs G1–G2). Main-analysis values reproduce those reported in Figure 4D.
Interpretation: Across both screening thresholds, the cscRNA risk-score model (i) significantly stratifies overall survival in TCGA-STAD, with a hazard ratio in the 2.4–2.9 range and log-rank P < 0.001; (ii) retains independent prognostic value after adjustment for established clinicopathological covariates; and (iii) yields comparable mean time-dependent AUC (≈ 0.63–0.65). The convergence of the…
